# Supplementary material for: Self-assembled ferritin nanoparticles displaying PcrV and OprI as an adjuvant-free Pseudomonas aeruginosa vaccine
Source: Front Immunol. 2023 Jun 21;14:1184863. doi: 10.3389/fimmu.2023.1184863 (PMC10321299; doi:10.3389/fimmu.2023.1184863)
Supplement: Supplementary file 1 [file DataSheet_1.zip]

Archive with 2 entries (2 files):
- Supplementary Figure 1.DOCX
- Supplementary Figure 2.DOCX
